# Supplementary material for: Elucidation of the viral disassembly switch of tobacco mosaic virus
Source: EMBO Rep. 2019 Sep 19;20(11):e48451. doi: 10.15252/embr.201948451 (PMC6831999; doi:10.15252/embr.201948451)
Supplement: Supplementary file 2 — Movie EV1 [file EMBR-20-e48451-s002.zip]

Archive with 4 entries (3 files):
- MovieEV1/
- MovieEV1/.DS_Store
- MovieEV1/MovieEV1.docx
- MovieEV1/MovieEV1.mp4
